# Supplementary material for: Antimicrobial susceptibility and genetic characteristics of Neisseria gonorrhoeae isolates from India, Pakistan and Bhutan in 2007–2011
Source: BMC Infect Dis. 2013 Jan 24;13:35. doi: 10.1186/1471-2334-13-35 (PMC3565906; doi:10.1186/1471-2334-13-35)
Supplement: Additional file 1: Table S1 — Neisseria gonorrhoeae multiantigen sequence typing (NG-MAST) STs of Neisseria gonorrhoeae isolates from India (n=40), Pakistan (n=18), and Bhutan (n=7) in 2007–2011. [file 1471-2334-13-35-S1.xlsx]

## Sheet: Final results
Neisseria gonorrhoeae multiantigen sequence typing (NG-MAST) STs of Neisseria gonorrhoeae isolates from India (n=40), Pakistan (n=18), and Bhutan (n=7) in 2007–2011
NG-MAST ST	Number
ST6058*	5
ST6057*	4
ST6064*	3
ST338	2
ST368	2
ST5021	2
ST6061*	2
ST6083*	2
ST6085*	2
ST6320*	2
ST568	1
ST1407	1
ST1453	1
ST3301	1
ST6059*	1
ST6060*	1
ST6062*	1
ST6063*	1
ST6066*	1
ST6067*	1
ST6069*	1
ST6070*	1
ST6071*	1
ST6073*	1
ST6074*	1
ST6075*	1
ST6076*	1
ST6077*	1
ST6078*	1
ST6079*	1
ST6081*	1
ST6082*	1
ST6084*	1
ST6086*	1
ST6087*	1
ST6088*	1
ST6089*	1
ST6090*	1
ST6091*	1
ST6092*	1
ST6093*	1
ST6094*	1
ST6095*	1
ST6319*	1
ST6321*	1
ST6322*	1
ST6323*	1
ST6348*	1
ST´6821*	1
